# Supplementary material for: Whole-Genome Analysis of the Cell Cycle Regulators in Soybean: Evolution, Expansion, and Functional Implications
Source: Biology (Basel). 2026 Jul 3;15(13):1065. doi: 10.3390/biology15131065 (PMC13360074; doi:10.3390/biology15131065)
Supplement: Supplementary file 1 [file biology-15-01065-s001.zip]

Archive with 4 entries (4 files):
- Additional file 1. Table S1-CDK 和 Clycin qPCR primers.xlsx
- Additional file 2. Table S2-protein list.xlsx
- Additional file 3. Table S3-KaKs.xlsx
- Additional file 4. Table S4-tissue expression pattern.xlsx
