# Supplementary material for: Whole-Genome Analysis of the Cell Cycle Regulators in Soybean: Evolution, Expansion, and Functional Implications
Source: Biology (Basel). 2026 Jul 3;15(13):1065. doi: 10.3390/biology15131065 (PMC13360074; doi:10.3390/biology15131065)
Supplement: Supplementary file 1 [file biology-15-01065-s001.zip › Additional file 1. Table S1-CDK 和 Clycin qPCR primers.xlsx]

## Sheet: Sheet1
Table S1. Primers pairs used in this study.
Gene Name	Forward Primer Sequence	Reverse Primer Sequence	Purpose
CYCA1-1	GGAAATTTGTGCACCTCAGG	CTCTAGTTGTAGCGAAGGGAC	qPCR
CYCB1-8	CACTCTGAACAAGGCTCCC	CAGAAGTTTAGCAGGTGGGAG
CYCD3-2	GAAGATGAACCCTCCAACCTC	GCTCTACGCTTTTCAGAACTTG
CYCH1-2	TGTGGAGGTTTGTCTGGTTG	CTGTGGAGTGCATTTGAGTTG
CYCJ18	CATGTTTCAAGTCCTTGGCTG	TTCAATGCTAATCAATGCGCC
CYCL1-1	AGGGATAGGGAAAGAGACAGAG	GCGATGAATGGCGTTTTGAC
CYCU2-2	CGTGTTTTGTGGTTGGCTATG	TCGAGCATATACGGCGTTG
CYCSDS	GTGTACAGTAGAAGCGAGGTG	TTGCTCATGACCTGACAGTG
CYCT1-5	TCACCCAAGTCAAGCAATCG	ACTGACCTTGTTTCGATCCTC
GmCDKA3	TGGCCTGGAGTAACTTCATTG	CTGGCGGTAATTCTTTTGCTG
GmCDKB4	TGGCACGAATATCCTCAATGG	TCTTGGCAGAAATCCTCTTGG
GmCDKC3	GCTGAGTATTTCTGGACGGATC	GCTGCATTTTAAGACGCTTGG
GmCDKD2	CTGTACCGCAGGCATTAGAG	TTTCCTTCAGACCCATCACG
GmCDKE2	TGTAAATTATCCCACTCGTCCAG	CTATTTGACCCATGAGGACCAG
GmCDKF1	TGTTATGATCCTGCCAAGAGG	TCCCCATCTTGCTCTTTTCTG
GmActin	ATCTTGACTGAGCGTGGTTATTCC	GCTGGTCCTGGCTGTCTCC
GmCDKA1/GmCDKA2	AGGTACCCGGGGATCCATGGAACAGTACGAGAAGGTT	CGACTCTAGAGGATCCGGGTACAAATTTAATGTCTTT	Gene Clone for BiFC assays
GmCDKA3	AGGTACCCGGGGATCCATGGACCAGTACGAGAAGGT	CGACTCTAGAGGATCCGGGCACAAATTTAATGTCTTTG
GmCDKA4	AGGTACCCGGGGATCCATGGAACAGTACGAGAAGGTG	CGACTCTAGAGGATCCGGGAACAAATTTAATGTCTTT
GmCDKB1	AGGTACCCGGGGATCCATGGAAAAGTACGAGAAGCTG	CGACTCTAGAGGATCCAAATTGAGATTTGTCAAGACT
GmCDKB4	AGGTACCCGGGGATCCATGGAGAAGACAGGAGTGTT	CGACTCTAGAGGATCCAAGGTGCCTCTTGTCCAGGTC
GmCDKB5	AGGTACCCGGGGATCCATGGAGAAGCCAGGAGGAGGA	CGACTCTAGAGGATCCAAGGTGCCTCTTGTCCAAGTC
GmCDKF2	AGGTACCCGGGGATCCATGGATCCTCCACCCAAGAC	CGACTCTAGAGGATCCAGGGATCTGTATAGATAAATC
GmCYCA1-4	AGGTACCCGGGGATCCATGTCGTCGACGACGCAGAAT	CGACTCTAGAGGATCCGGTTGATCTGGAAAACTTCTC
GmCYCA3-3	AGGTACCCGGGGATCCATGGAGACTCGTGCCGCCTCA	CGACTCTAGAGGATCCCTGTTCTTCAAAGTAATAACT
