# Supplementary material for: Whole-Genome Analysis of the Cell Cycle Regulators in Soybean: Evolution, Expansion, and Functional Implications
Source: Biology (Basel). 2026 Jul 3;15(13):1065. doi: 10.3390/biology15131065 (PMC13360074; doi:10.3390/biology15131065)
Supplement: Supplementary file 1 [file biology-15-01065-s001.zip › Additional file 2. Table S2-protein list.xlsx]

## Sheet: Table S2
Table S2. Protein physiochemical properties of GmCDK and GmCyclin
Gene Name	Gene ID	Primary Transcript	Number of Amino Acid	Molecular Weight	Theoretical pI	Instability Index	Aliphatic Index	Grand Average of Hydropathicity	Euk-mPLoc 2.0
GmCDKA1	Glyma.05G123500	Glyma.05G123500.2	294	33972.2	6.27	30.24	93.13	-0.319	Cytoplasm. Nucleus.
GmCDKA2	Glyma.08G078600	Glyma.08G078600.1	294	33994.3	6.77	33.87	93.81	-0.32	Cytoplasm. Nucleus.
GmCDKA3	Glyma.09G030000	Glyma.09G030000.1	294	33920.2	7.71	36.95	94.12	-0.287	Cytoplasm. Nucleus.
GmCDKA4	Glyma.15G135800	Glyma.15G135800.1	294	33962.2	7.71	37.31	94.76	-0.279	Cytoplasm. Nucleus.
GmCDKB1	Glyma.07G021100	Glyma.07G021100.3	314	35582.2	8.89	36.71	94.33	-0.304	Cytoplasm. Nucleus.
GmCDKB2	Glyma.07G070200	Glyma.07G070200.1	315	35879.7	8.54	36.32	93.46	-0.287	Cytoplasm. Nucleus.
GmCDKB3	Glyma.09G071300	Glyma.09G071300.1	317	36049.1	8.99	28.71	92.59	-0.275	Cytoplasm. Nucleus.
GmCDKB4	Glyma.14G224000	Glyma.14G224000.2	311	35688.7	9	35.47	92.77	-0.29	Cytoplasm. Nucleus.
GmCDKB5	Glyma.17G262300	Glyma.17G262300.1	314	35728.7	9	35.4	90.96	-0.302	Cytoplasm. Nucleus.
GmCDKC1	Glyma.02G276000	Glyma.02G276000.1	516	57405	9.31	39.75	60.5	-0.828	Cytoplasm.
GmCDKC2	Glyma.14G039900	Glyma.14G039900.1	516	57303.9	9.27	38.86	61.07	-0.825	Cytoplasm.
GmCDKC3	Glyma.20G048000	Glyma.20G048000.1	520	57545.9	9.32	39.14	59.87	-0.812	Cytoplasm.
GmCDKD1	Glyma.05G243000	Glyma.05G243000.2	412	46793.7	9.18	34.36	79.08	-0.462	Nucleus.
GmCDKD2	Glyma.07G100200	Glyma.07G100200.1	411	46034.2	9.33	41.77	87.57	-0.33	Nucleus.
GmCDKD3	Glyma.08G050900	Glyma.08G050900.2	363	41111.2	9.05	37.83	80.61	-0.393	Nucleus.
GmCDKD4	Glyma.09G178500	Glyma.09G178500.1	411	46061.2	9.27	39.4	88.52	-0.321	Nucleus.
GmCDKE1	Glyma.04G207900	Glyma.04G207900.1	462	51640.2	9.06	40.94	83.57	-0.419	Cytoplasm. Nucleus.
GmCDKE2	Glyma.05G195300	Glyma.05G195300.1	464	51917.6	9.08	40.16	86.16	-0.402	Cytoplasm. Nucleus.
GmCDKE3	Glyma.06G157950	Glyma.06G157950.2	132	15592	6.43	25.25	106.29	-0.205	Cytoplasm.
GmCDKE4	Glyma.08G002900	Glyma.08G002900.1	461	51548.1	9.16	39.91	86.51	-0.401	Cytoplasm.
GmCDKF1	Glyma.05G229800	Glyma.05G229800.2	411	45823.6	4.57	44.77	90.66	-0.269	Cytoplasm. Nucleus.
GmCDKF2	Glyma.07G084300	Glyma.07G084300.1	465	50950.7	4.4	46.71	81.94	-0.341	Cytoplasm. Nucleus.
GmCDKF3	Glyma.08G037300	Glyma.08G037300.3	409	45539.5	4.64	49.63	91.34	-0.249	Cytoplasm. Nucleus.
GmCDKF4	Glyma.09G192600	Glyma.09G192600.1	449	49472	4.3	41.73	84.43	-0.292	Cytoplasm. Nucleus.
GmCDKG1	Glyma.05G145800	Glyma.05G145800.2	746	83632.6	5.52	59.45	69.22	-0.805	Cytoplasm. Nucleus.
GmCDKG2	Glyma.08G102600	Glyma.08G102600.2	745	83690.8	5.73	55.35	70.48	-0.779	Cytoplasm. Nucleus.
GmCDKG3	Glyma.11G248500	Glyma.11G248500.5	742	83681	5.73	55.32	71.02	-0.758	Cytoplasm.
GmCDKG4	Glyma.18G008700	Glyma.18G008700.1	626	70437.9	5.38	52.64	71.12	-0.749	Cytoplasm. Nucleus.
GmCYCA1-1	Glyma.04G246600	Glyma.04G246600.1	484	53815.6	8.24	58.91	77.79	-0.257	Nucleus.
GmCYCA1-2	Glyma.06G116100	Glyma.06G116100.1	480	53564.4	8.06	58.47	80.27	-0.221	Nucleus.
GmCYCA1-3	Glyma.13G031500	Glyma.13G031500.1	503	56141.8	8.23	54.95	83.72	-0.335	Nucleus.
GmCYCA1-4	Glyma.14G154200	Glyma.14G154200.1	504	56766.8	8.29	56.46	87.22	-0.315	Nucleus.
GmCYCA2-1	Glyma.04G071600	Glyma.04G071600.1	488	55260.7	8.98	38.23	91.5	-0.309	Nucleus.
GmCYCA2-2	Glyma.06G072900	Glyma.06G072900.2	469	53098.1	8.82	41.87	92.07	-0.326	Nucleus.
GmCYCA2-3	Glyma.07G034100	Glyma.07G034100.1	476	54010.8	7.4	44.95	91.45	-0.347	Nucleus.
GmCYCA2-4	Glyma.08G208000	Glyma.08G208000.4	465	52630.4	8.59	40.78	91.31	-0.345	Nucleus.
GmCYCA2-5	Glyma.14G128800	Glyma.14G128800.1	461	52215.9	6.51	43.71	93.23	-0.253	Nucleus.
GmCYCA2-6	Glyma.17G204900	Glyma.17G204900.1	459	51450	6.64	47.38	90.02	-0.233	Nucleus.
GmCYCA3-1	Glyma.04G043400	Glyma.04G043400.2	183	20804	5.6	39.1	87.92	-0.119	Nucleus.
GmCYCA3-2	Glyma.04G043500	Glyma.04G043500.1	349	40071.6	8.97	45.38	90.17	-0.253	Nucleus.
GmCYCA3-3	Glyma.04G043600	Glyma.04G043600.1	346	39917.3	8.41	45.51	96.07	-0.229	Nucleus.
GmCYCA3-4	Glyma.04G043700	Glyma.04G043700.1	327	37599.5	6.18	50.99	99.24	-0.095	Nucleus.
GmCYCA3-5	Glyma.06G043900	Glyma.06G043900.1	358	40966.3	7.48	43.78	88.74	-0.291	Nucleus.
GmCYCA3-6	Glyma.06G044000	Glyma.06G044000.1	203	23380.1	5.28	44.83	96.95	-0.041	Nucleus.
GmCYCA3-7	Glyma.14G087100	Glyma.14G087100.1	364	41659.2	8.91	38.86	91.32	-0.282	Nucleus.
GmCYCA3-8	Glyma.17G237200	Glyma.17G237200.1	367	41623.9	8.55	40.79	91.09	-0.256	Nucleus.
GmCYCB1-1	Glyma.02G277600	Glyma.02G277600.1	440	49179.3	7.56	49.01	84.95	-0.372	Nucleus.
GmCYCB1-2	Glyma.03G123600	Glyma.03G123600.1	454	50068.8	9.03	35.46	91.34	-0.274	Nucleus.
GmCYCB1-3	Glyma.03G123800	Glyma.03G123800.1	392	43955.6	6.29	38.89	94.8	-0.242	Nucleus.
GmCYCB1-4	Glyma.03G123900	Glyma.03G123900.3	180	20752.5	5.62	40.28	117.56	0.329	Nucleus.
GmCYCB1-5	Glyma.03G124200	Glyma.03G124200.1	199	23028.1	5.22	43.76	113.22	0.319	Nucleus.
GmCYCB1-6	Glyma.13G342100	Glyma.13G342100.1	198	22776.8	9.07	41.71	96.06	0.064	Nucleus.
GmCYCB1-7	Glyma.14G037100	Glyma.14G037100.1	439	48736.8	8.37	46.99	84.01	-0.305	Nucleus.
GmCYCB1-8	Glyma.19G127200	Glyma.19G127200.1	455	49997.6	8.87	38.93	90.73	-0.253	Nucleus.
GmCYCB1-9	Glyma.19G127301	Glyma.19G127301.6	123	14070.7	6.5	39.53	103.9	0.227	Nucleus.
GmCYCB2-1	Glyma.01G159700	Glyma.01G159700.1	432	49167.4	5.53	42.41	83.73	-0.346	Nucleus.
GmCYCB2-2	Glyma.04G001100	Glyma.04G001100.2	406	46894.2	5.03	49.12	94.11	-0.223	Nucleus.
GmCYCB2-3	Glyma.06G000600	Glyma.06G000600.2	415	48072.3	5.38	49.15	91.35	-0.312	Nucleus.
GmCYCB2-4	Glyma.11G084500	Glyma.11G084500.1	433	49092.2	5.67	42.97	84.69	-0.332	Nucleus.
GmCYCB3-1	Glyma.08G234900	Glyma.08G234900.1	741	81753.4	9.97	35.6	82.08	-0.446	Cytoplasm. Nucleus.
GmCYCC1-1	Glyma.08G347600	Glyma.08G347600.6	253	29709.6	6.61	40.05	104.43	-0.142	Nucleus.
GmCYCC1-2	Glyma.18G159000	Glyma.18G159000.1	253	29845.8	6.61	40.43	101.34	-0.177	Nucleus.
GmCYCD1-1	Glyma.01G035600	Glyma.01G035600.2	339	37897.2	5.19	65.61	87.76	-0.123	Nucleus.
GmCYCD1-2	Glyma.02G030200	Glyma.02G030200.1	339	37949.1	5.13	67.45	86.61	-0.149	Nucleus.
GmCYCD1-3	Glyma.05G106800	Glyma.05G106800.1	318	36718.5	5.94	43.42	102.39	-0.053	Nucleus.
GmCYCD1-4	Glyma.08G291000	Glyma.08G291000.1	360	40071.8	5.5	67.64	87.78	-0.104	Nucleus.
GmCYCD1-5	Glyma.10G256200	Glyma.10G256200.1	302	33574.4	6.24	67.2	80.76	-0.078	Nucleus.
GmCYCD1-6	Glyma.17G160000	Glyma.17G160000.1	319	36683.6	6.26	44.89	102.41	-0.082	Nucleus.
GmCYCD1-7	Glyma.18G133100	Glyma.18G133100.1	348	39036.7	5.5	67.76	89.11	-0.097	Nucleus.
GmCYCD1-8	Glyma.20G135400	Glyma.20G135400.1	324	35905.7	5.57	70.24	77.41	-0.163	Nucleus.
GmCYCD2-1	Glyma.01G024700	Glyma.01G024700.1	361	39523.3	5.05	45.68	97.76	0.052	Nucleus.
GmCYCD2-2	Glyma.02G040500	Glyma.02G040500.2	360	39279	5.13	43.94	102.11	0.068	Nucleus.
GmCYCD2-3	Glyma.08G280600	Glyma.08G280600.1	346	38830.6	4.93	43.22	100.61	-0.028	Nucleus.
GmCYCD2-4	Glyma.18G145600	Glyma.18G145600.1	358	40118.9	4.9	38.36	98.88	-0.01	Nucleus.
GmCYCD3-1	Glyma.01G189700	Glyma.01G189700.1	334	38159.9	8.66	63.83	89.28	-0.163	Nucleus.
GmCYCD3-2	Glyma.04G042000	Glyma.04G042000.1	393	44898.7	5.02	45.53	92.72	-0.382	Nucleus.
GmCYCD3-3	Glyma.05G097300	Glyma.05G097300.1	349	39717.3	5.11	56.05	84.38	-0.219	Nucleus.
GmCYCD3-4	Glyma.06G042900	Glyma.06G042900.1	383	43789.1	5.73	60.52	94.67	-0.198	Nucleus.
GmCYCD3-5	Glyma.10G263500	Glyma.10G263500.1	362	41125.7	5.56	60.23	79.97	-0.346	Nucleus.
GmCYCD3-6	Glyma.11G052500	Glyma.11G052500.1	402	45954.9	5.09	49.48	92.14	-0.389	Nucleus.
GmCYCD3-7	Glyma.14G086200	Glyma.14G086200.3	335	38136.2	9.35	60.82	96.57	-0.153	Nucleus.
GmCYCD3-8	Glyma.17G167700	Glyma.17G167700.1	381	43488.5	5.25	46.27	93.6	-0.204	Nucleus.
GmCYCD3-9	Glyma.17G238400	Glyma.17G238400.2	371	42257.3	5.25	46.97	96.39	-0.163	Nucleus.
GmCYCD3-10	Glyma.20G126700	Glyma.20G126700.1	383	44018.9	5.19	41.41	90.81	-0.316	Nucleus.
GmCYCD4-1	Glyma.02G212400	Glyma.02G212400.1	357	39953.2	4.87	48.11	88.77	-0.252	Nucleus.
GmCYCD4-2	Glyma.04G092800	Glyma.04G092800.1	352	39233.1	5.2	44.75	85.91	-0.08	Nucleus.
GmCYCD4-3	Glyma.06G094600	Glyma.06G094600.1	352	39475.2	5.28	47.86	85.34	-0.122	Nucleus.
GmCYCD4-4	Glyma.14G180300	Glyma.14G180300.1	355	39551.9	5	49.55	92.03	-0.13	Nucleus.
GmCYCD5-1	Glyma.01G193400	Glyma.01G193400.1	332	37594.7	5.68	44.07	78.16	-0.288	Nucleus.
GmCYCD5-2	Glyma.04G045500	Glyma.04G045500.1	312	35554.8	5.07	46.89	87.82	-0.18	Nucleus.
GmCYCD5-3	Glyma.06G046200	Glyma.06G046200.1	314	35924	5.07	50.74	82.9	-0.275	Nucleus.
GmCYCD5-4	Glyma.11G048500	Glyma.11G048500.1	331	37543.6	5.28	46.54	80.18	-0.233	Nucleus.
GmCYCD6-1	Glyma.06G299700	Glyma.06G299700.1	329	36923.4	6.25	44.99	99.33	-0.036	Nucleus.
GmCYCD6-2	Glyma.12G105600	Glyma.12G105600.1	324	36427.8	5.25	45.42	99.66	-0.059	Nucleus.
GmCYCD6-3	Glyma.12G199300	Glyma.12G199300.1	315	35830.9	5.48	40.79	90.98	-0.111	Nucleus.
GmCYCD6-4	Glyma.12G218000	Glyma.12G218000.1	478	53507.5	5.25	60.21	76.57	-0.393	Cytoplasm.
GmCYCD6-5	Glyma.13G247600	Glyma.13G247600.1	272	31281.3	5.6	44.63	94.71	0.023	Nucleus.
GmCYCD6-6	Glyma.13G303000	Glyma.13G303000.1	316	36004.2	5.54	42.75	92.53	-0.122	Nucleus.
GmCYCD6-7	Glyma.15G066200	Glyma.15G066200.1	272	31218.4	5.81	45.4	97.21	0.077	Nucleus.
GmCYCD7-1	Glyma.01G100000	Glyma.01G100000.1	289	33656	4.97	43.5	98.13	0.084	Nucleus.
GmCYCD7-2	Glyma.03G069200	Glyma.03G069200.1	293	34178.7	5.06	43.91	101.43	0.147	Nucleus.
GmCYCD7-3	Glyma.06G198800	Glyma.06G198800.2	156	18403.3	4.9	41.57	106.15	0.282	Nucleus.
GmCYCH1-1	Glyma.06G164600	Glyma.06G164600.2	335	38924.4	6.93	53.33	71.97	-0.624	Nucleus.
GmCYCH1-2	Glyma.17G201300	Glyma.17G201300.2	344	39608.1	6.57	49.65	75.17	-0.552	Nucleus.
GmCYCJ18	Glyma.14G224300	Glyma.14G224300.1	230	26090.6	5.63	50.66	102.96	0.359	Nucleus.
GmCYCL1-1	Glyma.10G158100	Glyma.10G158100.1	448	51856.1	8.92	48.12	62.72	-1.033	Nucleus.
GmCYCL1-2	Glyma.20G230500	Glyma.20G230500.3	449	51798	9.1	45.52	60.18	-1.057	Nucleus.
GmCYCU1-1	Glyma.03G153800	Glyma.03G153800.1	217	24567.3	7.65	32.86	100.6	0.006	Cytoplasm. Nucleus.
GmCYCU1-2	Glyma.19G156200	Glyma.19G156200.1	246	28146.3	8.22	36.79	89.92	-0.207	Cytoplasm. Nucleus.
GmCYCU1-3	Glyma.19G235700	Glyma.19G235700.1	176	20234.5	9.27	33.05	88.07	-0.136	Cytoplasm. Nucleus.
GmCYCU2-1	Glyma.12G195900	Glyma.12G195900.1	232	26058	5.66	39.58	102.84	-0.089	Cytoplasm. Nucleus.
GmCYCU2-2	Glyma.13G306600	Glyma.13G306600.1	232	26179.1	5.65	37.68	101.55	-0.084	Cytoplasm.
GmCYCU3-1	Glyma.01G133900	Glyma.01G133900.1	224	26041	8.86	37.55	92.63	-0.168	Cytoplasm.
GmCYCU3-2	Glyma.03G033900	Glyma.03G033900.1	224	25902.8	8.94	35.05	91.34	-0.142	Cytoplasm.
GmCYCU3-3	Glyma.11G166337	Glyma.11G166337.1	223	26008.9	8.91	43.56	94.39	-0.199	Cytoplasm. Nucleus.
GmCYCU4-1	Glyma.03G107800	Glyma.03G107800.1	209	24008.6	6.54	48.53	89.52	-0.086	Cytoplasm.
GmCYCU4-2	Glyma.07G119100	Glyma.07G119100.1	202	23165.6	6.43	45.55	89.75	-0.103	Cytoplasm.
GmCYCU4-3	Glyma.09G245400	Glyma.09G245400.1	188	21386.8	7.75	39.05	99.57	0.156	Cytoplasm.
GmCYCU4-4	Glyma.16G081700	Glyma.16G081700.2	180	20570.8	9.33	33.4	89.33	0.081	Cytoplasm.
GmCYCU4-5	Glyma.18G247800	Glyma.18G247800.1	205	23348.9	6.64	41.47	95.12	0.028	Cytoplasm.
GmCYCSDS	Glyma.02G086500	Glyma.02G086500.1	624	70591.4	5.2	59.28	74.17	-0.552	Cytoplasm.
GmCYCT1-1	Glyma.07G223700	Glyma.07G223700.4	580	65506.3	6.33	52.57	69.31	-0.928	Nucleus.
GmCYCT1-2	Glyma.08G168800	Glyma.08G168800.3	611	69160.3	6.77	51.95	67.04	-0.92	Nucleus.
GmCYCT1-3	Glyma.10G249800	Glyma.10G249800.1	372	43329.7	8.41	61.51	75.81	-0.532	Nucleus.
GmCYCT1-4	Glyma.11G004500	Glyma.11G004500.9	372	42640.3	6.51	52.78	88.06	-0.279	Nucleus.
GmCYCT1-5	Glyma.15G258300	Glyma.15G258300.1	606	68638.8	6.99	49.27	68.42	-0.885	Nucleus.
GmCYCT1-6	Glyma.20G023500	Glyma.20G023500.1	568	64253.8	6.15	53.64	67.85	-0.96	Nucleus.
GmCYCT1-7	Glyma.20G023800	Glyma.20G023800.5	567	64258.1	6.08	55.58	69.37	-0.914	Nucleus.
GmCYCT1-8	Glyma.20G143800	Glyma.20G143800.1	375	43355.8	7.66	59.86	75.97	-0.463	Nucleus.
