# Supplementary material for: Whole-Genome Analysis of the Cell Cycle Regulators in Soybean: Evolution, Expansion, and Functional Implications
Source: Biology (Basel). 2026 Jul 3;15(13):1065. doi: 10.3390/biology15131065 (PMC13360074; doi:10.3390/biology15131065)
Supplement: Supplementary file 1 [file biology-15-01065-s001.zip › Additional file 3. Table S3-KaKs.xlsx]

## Sheet: Table S3
Table S3. Complete Ka/Ks analysis of gene pair in soybean CDK andCyclin gene family.
Gene Pair	Ka	Ks	Ka_Ks	Mya
GmCDKC1/GmCDKC2	0.0136174	0.0815546	0.166973	6.6848
GmCDKA3/GmCDKA4	0.00295494	0.0829144	0.0356385	6.79626
GmCDKD1/GmCDKD3	0.022634	0.0835611	0.270868	6.84927
GmCDKA1/GmCDKA2	0.014797	0.0848211	0.17445	6.95255
GmCDKD2/GmCDKD4	0.00798588	0.0861226	0.0927269	7.05923
GmCDKF1/GmCDKF3	0.0317363	0.104224	0.3045	8.54298
GmCDKE2/GmCDKE4	0.00663197	0.106314	0.0623812	8.71423
GmCDKG1/GmCDKG2	0.0281264	0.106569	0.263926	8.7352
GmCDKB4/GmCDKB5	0.0126334	0.110244	0.114595	9.03639
GmCDKG3/GmCDKG4	0.0305151	0.111219	0.27437	9.1163
GmCDKE1/GmCDKE3	0.0706472	0.156878	0.450333	12.8588
GmCDKF2/GmCDKF4	0.0472122	0.157461	0.299834	12.9067
GmCDKA2/GmCDKA4	0.0470088	0.354737	0.132517	29.0768
GmCDKA1/GmCDKA4	0.0346013	0.378591	0.0913948	31.0321
GmCDKA1/GmCDKA3	0.036905	0.39143	0.0942827	32.0844
GmCDKA2/GmCDKA3	0.0462151	0.40027	0.11546	32.809
GmCDKC1/GmCDKC3	0.044079	0.480218	0.0917895	39.3622
GmCDKD1/GmCDKD2	0.0664703	0.495038	0.134273	40.5769
GmCDKD2/GmCDKD3	0.0646709	0.503081	0.12855	41.2362
GmCDKD1/GmCDKD4	0.0636033	0.517924	0.122804	42.4528
GmCDKC2/GmCDKC3	0.0445741	0.523653	0.0851214	42.9223
GmCDKE1/GmCDKE2	0.0704693	0.534039	0.131955	43.7736
GmCDKE1/GmCDKE4	0.0651128	0.552319	0.11789	45.272
GmCDKD3/GmCDKD4	0.0587985	0.553816	0.10617	45.3948
GmCDKG1/GmCDKG4	0.142291	0.571779	0.248856	46.8671
GmCDKG1/GmCDKG3	0.126506	0.574796	0.220089	47.1144
GmCDKG2/GmCDKG4	0.137687	0.584317	0.235638	47.8949
GmCDKG2/GmCDKG3	0.122265	0.588965	0.207594	48.2758
GmCDKF1/GmCDKF2	0.169846	0.908991	0.186851	74.5075
GmCDKF2/GmCDKF3	0.179474	0.912242	0.196739	74.7739
GmCDKE2/GmCDKE3	0.0886488	0.913427	0.0970508	74.8711
GmCDKF3/GmCDKF4	0.181748	0.980842	0.185298	80.3969
GmCDKF1/GmCDKF4	0.179082	1.0139	0.176626	83.1068
GmCDKE3/GmCDKE4	0.0906541	1.05972	0.0855457	86.8619
GmCYCT1-3/GmCYCT1-8	0.0170512	0.046339	0.367966	3.79828
GmCYCA2-3/GmCYCA2-4	0.023857	0.0468414	0.509313	3.83946
GmCYCC1-1/GmCYCC1-2	0.0120003	0.0483064	0.248419	3.95954
GmCYCD6-5/GmCYCD6-7	0.0369701	0.0828837	0.446048	6.79374
GmCYCD3-5/GmCYCD3-10	0.033379	0.0854292	0.390721	7.00239
GmCYCB2-1/GmCYCB2-4	0.0159926	0.0854355	0.187189	7.00291
GmCYCD7-1/GmCYCD7-2	0.0594748	0.0873502	0.680878	7.15985
GmCYCD2-3/GmCYCD2-4	0.0493874	0.091448	0.540059	7.49574
GmCYCT1-1/GmCYCT1-6	0.0174559	0.0985974	0.177042	8.08175
GmCYCU3-1/GmCYCU3-2	0.0236318	0.102783	0.229919	8.42485
GmCYCD4-1/GmCYCD4-4	0.0320641	0.104082	0.308064	8.53134
GmCYCB2-2/GmCYCB2-3	0.0235188	0.105223	0.223514	8.62482
GmCYCU2-1/GmCYCU2-2	0.0246624	0.107206	0.230047	8.78734
GmCYCT1-2/GmCYCT1-5	0.0227031	0.109766	0.206831	8.99725
GmCYCA2-1/GmCYCA2-2	0.0470366	0.110022	0.42752	9.01819
GmCYCD4-2/GmCYCD4-3	0.0258939	0.111878	0.231447	9.17034
GmCYCD3-3/GmCYCD3-8	0.0454961	0.112101	0.405848	9.18863
GmCYCA3-1/GmCYCA3-5	0.0361588	0.112848	0.320421	9.24982
GmCYCA1-1/GmCYCA1-2	0.0228873	0.115326	0.198458	9.45293
GmCYCL1-1/GmCYCL1-2	0.0296701	0.119929	0.247398	9.83021
GmCYCD5-1/GmCYCD5-4	0.0619464	0.120056	0.515979	9.84066
GmCYCU1-1/GmCYCU1-2	0.017333	0.122435	0.141569	10.0357
GmCYCD1-4/GmCYCD1-7	0.0238884	0.124496	0.191881	10.2046
GmCYCD1-3/GmCYCD1-6	0.0367534	0.125398	0.293094	10.2785
GmCYCD1-5/GmCYCD1-8	0.0358756	0.125807	0.285164	10.312
GmCYCD2-1/GmCYCD2-2	0.0396849	0.13669	0.290328	11.2041
GmCYCD6-3/GmCYCD6-6	0.0110385	0.137498	0.0802813	11.2703
GmCYCD3-1/GmCYCD3-6	0.064379	0.138535	0.464712	11.3554
GmCYCA2-5/GmCYCA2-6	0.0664351	0.144993	0.458195	11.8847
GmCYCU4-3/GmCYCU4-5	0.00696869	0.145548	0.0478791	11.9301
GmCYCU4-1/GmCYCU4-2	0.0281876	0.158371	0.177984	12.9813
GmCYCD6-1/GmCYCD6-2	0.0421469	0.160522	0.262561	13.1575
GmCYCD3-2/GmCYCD3-4	0.0659491	0.161112	0.409336	13.2059
GmCYCB1-1/GmCYCB1-7	0.0363908	0.166988	0.217925	13.6875
GmCYCD5-2/GmCYCD5-3	0.0333881	0.168824	0.197768	13.8381
GmCYCA3-7/GmCYCA3-8	0.0472066	0.171988	0.274477	14.0974
GmCYCD1-1/GmCYCD1-2	0.0284834	0.173784	0.163901	14.2446
GmCYCB1-2/GmCYCB1-8	0.0289441	0.175087	0.165313	14.3514
GmCYCD3-7/GmCYCD3-9	0.0467238	0.187649	0.248996	15.3811
GmCYCT1-4/GmCYCT1-8	0.176491	0.408786	0.431743	33.5071
GmCYCT1-3/GmCYCT1-4	0.173611	0.427387	0.406214	35.0317
GmCYCD1-1/GmCYCD1-4	0.10452	0.490472	0.213101	40.2026
GmCYCD1-2/GmCYCD1-4	0.106437	0.536903	0.198242	44.0084
GmCYCA1-2/GmCYCA1-3	0.151912	0.595358	0.255161	48.7998
GmCYCA2-1/GmCYCA2-5	0.180285	0.612755	0.29422	50.2258
GmCYCA1-1/GmCYCA1-3	0.147068	0.624707	0.23542	51.2055
GmCYCD4-2/GmCYCD4-4	0.172463	0.632804	0.272538	51.8692
GmCYCD4-2/GmCYCD4-4	0.172463	0.632804	0.272538	51.8692
GmCYCD6-2/GmCYCD6-3	0.199895	0.642921	0.310916	52.6984
GmCYCD1-1/GmCYCD1-7	0.0978223	0.661238	0.147938	54.1998
GmCYCA2-2/GmCYCA2-5	0.172026	0.667435	0.257743	54.7078
GmCYCD4-1/GmCYCD4-2	0.185874	0.669955	0.277442	54.9143
GmCYCD2-1/GmCYCD2-4	0.223295	0.672136	0.332217	55.0931
GmCYCD1-2/GmCYCD1-7	0.101202	0.673551	0.150252	55.2091
GmCYCD4-1/GmCYCD4-3	0.194421	0.676847	0.287245	55.4792
GmCYCD2-1/GmCYCD2-3	0.229369	0.678062	0.338272	55.5788
GmCYCD4-3/GmCYCD4-4	0.17944	0.68618	0.261506	56.2442
GmCYCD6-2/GmCYCD6-6	0.190834	0.688912	0.277008	56.4682
GmCYCA2-1/GmCYCA2-6	0.209326	0.712338	0.293858	58.3884
GmCYCD2-2/GmCYCD2-4	0.239191	0.71627	0.333939	58.7106
GmCYCD6-1/GmCYCD6-3	0.1922	0.730294	0.263181	59.8602
GmCYCD2-2/GmCYCD2-3	0.215077	0.744939	0.288718	61.0606
GmCYCA2-2/GmCYCA2-6	0.21338	0.763167	0.279597	62.5547
GmCYCU3-2/GmCYCU3-3	0.0642595	0.772376	0.0831971	63.3095
GmCYCD6-1/GmCYCD6-6	0.184206	0.813566	0.226418	66.6858
GmCYCU4-2/GmCYCU4-3	0.0597756	0.91823	0.0650987	75.2647
GmCYCU4-2/GmCYCU4-5	0.0564738	0.954857	0.0591437	78.267
GmCYCD3-2/GmCYCD3-7	0.23877	0.98426	0.242589	80.6771
GmCYCD3-4/GmCYCD3-7	0.225842	1.02754	0.219788	84.2248
GmCYCD3-4/GmCYCD3-9	0.218513	1.04961	0.208185	86.0335
GmCYCD3-2/GmCYCD3-9	0.226301	1.0689	0.211715	87.6144
GmCYCD3-6/GmCYCD3-8	0.224598	1.0725	0.209416	87.9095
GmCYCD3-1/GmCYCD3-3	0.230863	1.10667	0.20861	90.7108
GmCYCD3-1/GmCYCD3-8	0.20751	1.12519	0.184422	92.2286
GmCYCD3-3/GmCYCD3-6	0.24208	1.14507	0.21141	93.8584
GmCYCD3-8/GmCYCD3-10	0.365177	1.32916	0.274743	108.947
GmCYCD3-3/GmCYCD3-10	0.358603	1.37822	0.260194	112.969
GmCYCD3-5/GmCYCD3-8	0.358855	1.42568	0.251708	116.859
GmCYCD2-1/GmCYCD4-2	0.34344	1.52982	0.224497	125.395
GmCYCD2-1/GmCYCD4-1	0.352936	1.58191	0.223108	129.665
GmCYCD2-1/GmCYCD4-4	0.344656	1.65333	0.208462	135.519
GmCYCA3-2/GmCYCA3-8	0.371148	1.76854	0.209861	144.962
GmCYCD2-3/GmCYCD4-4	0.357839	1.78049	0.200978	145.942
GmCYCA2-2/GmCYCA2-3	0.361641	1.81958	0.19875	149.146
GmCYCA2-2/GmCYCA2-4	0.361567	1.87298	0.193044	153.523
GmCYCD3-9/GmCYCD3-10	0.383979	1.93937	0.197992	158.965
GmCYCA2-1/GmCYCA2-3	0.363053	2.02187	0.179563	165.727
GmCYCD5-1/GmCYCD5-3	0.479537	2.05863	0.23294	168.74
GmCYCA2-1/GmCYCA2-4	0.360251	2.13084	0.169065	174.659
GmCYCD3-7/GmCYCD3-10	0.397328	2.15246	0.184592	176.432
GmCYCD1-5/GmCYCD1-6	0.459659	2.22814	0.206297	182.634
GmCYCA3-3/GmCYCA3-7	0.359558	2.23337	0.160993	183.063
GmCYCD5-3/GmCYCD5-4	0.483789	2.3919	0.202261	196.058
GmCYCD1-6/GmCYCD1-8	0.443691	2.44677	0.181337	200.555
GmCYCD1-3/GmCYCD1-8	0.44705	2.62891	0.170052	215.484
GmCYCA3-5/GmCYCA3-7	0.363932	2.89735	0.125608	237.488
GmCYCD3-2/GmCYCD3-8	0.393166	NaN	NaN	NaN
GmCYCD3-4/GmCYCD3-8	0.414556	NaN	NaN	NaN
GmCYCD6-1/GmCYCD6-5	0.406864	NaN	NaN	NaN
GmCYCD6-1/GmCYCD6-7	0.400538	NaN	NaN	NaN
GmCYCD6-2/GmCYCD6-4	0.78614	NaN	NaN	NaN
GmCYCD6-2/GmCYCD6-7	0.413865	NaN	NaN	NaN
GmCYCD6-3/GmCYCD6-7	0.431523	NaN	NaN	NaN
GmCYCD6-4/GmCYCD6-7	0.762692	NaN	NaN	NaN
GmCYCD6-5/GmCYCD6-6	0.421993	NaN	NaN	NaN
GmCYCD6-6/GmCYCD6-7	0.417873	NaN	NaN	NaN
