# Supplementary material for: Whole-Genome Analysis of the Cell Cycle Regulators in Soybean: Evolution, Expansion, and Functional Implications
Source: Biology (Basel). 2026 Jul 3;15(13):1065. doi: 10.3390/biology15131065 (PMC13360074; doi:10.3390/biology15131065)
Supplement: Supplementary file 1 [file biology-15-01065-s001.zip › Additional file 4. Table S4-tissue expression pattern.xlsx]

## Sheet: Table S4
Table S4. The expression profile of GmCDK(A-B) and GmCyclin(C-D) genes in different tissues.
Gene Name	Root	Lateral root	Root tip	Stem	Shoot tip	Leaf	Open flower	Unopen flower	Symbiotic condition nodules	S1	S2	S3	S4	S5	S6	S7	S8	S9
GmCDKA1	11.634	18.91	23.939	17.837	23.199	24.623	8.442	10.062	6.787	16.497	16.485	14.357	11.702	11.153	7.917	9.422	5.605	5.661
GmCDKA2	9.023	12.574	12.784	13.429	16.446	17.486	8.92	9.842	7.209	16.057	14.901	11.356	10.17	9.767	8.075	3.327	1.75	1.5
GmCDKA3	18.547	48.339	46.352	48.29	34.941	30.451	19.559	31.372	8.285	43.878	28.482	20.489	14.714	16.37	11.685	6.87	4.757	4.08
GmCDKA4	17.031	31.623	36.2	42.281	35.26	27.571	20.144	28.311	7.873	34.773	32.257	25.081	18.6	20.98	17.786	13.509	12.209	9.906
GmCDKB1	5.768	27.769	39.261	18.508	36.873	25.091	11.275	6.636	2.428	33.818	14.323	4.219	2.871	1.517	0.706	1.901	0.917	1.682
GmCDKB2	1.502	5.383	6.634	4.843	13.165	12.656	3.843	3.6	0.199	10.773	3.774	1.149	0.69	0.392	0.135	0.108	0.038	0.015
GmCDKB3	2.916	13.216	15.798	12.214	33.967	32.317	7.656	5.141	0.017	31.846	12.052	2.848	2.556	0.781	0.088	0.134	0.103	0
GmCDKB4	6.695	37.861	46.012	28.39	62.808	51.626	18.692	14.174	0.386	71.354	22.848	5.191	4.097	1.144	0.355	0.256	0.049	0.019
GmCDKB5	7.276	43.76	54.169	26.023	76.957	44.702	18.971	12.985	0.112	78.655	30.626	8.835	6.96	1.546	0.55	0.384	0.06	0.111
GmCDKC1	4.518	5.52	6.01	4.369	6.303	6.233	6.115	5.953	6.572	7.174	6.974	5.153	4.594	3.999	4.139	12.594	10.41	9.089
GmCDKC2	11.426	15.334	16.407	13.214	17.795	16.197	17.902	16.822	14.382	17.49	17.287	13.075	12.113	12.953	12.624	44.16	47.401	35.837
GmCDKC3	3.111	5.904	6.208	4.813	7.146	7.743	6.192	7.131	3.262	6.521	5.546	3.567	3.152	3.433	3.538	17.334	17.708	14.778
GmCDKD1	1.341	1.783	1.398	1.729	2.101	2.182	6.594	4.146	0.591	3.087	3.435	2.119	2.276	1.742	1.901	1.693	1.08	1.241
GmCDKD2	3.494	8.747	11.01	7.505	8.892	13.134	4.656	6.148	1.942	9.613	6.489	3.412	2.384	2.231	2.001	5.624	3.616	3.868
GmCDKD3	2.386	5.954	5.942	5.03	4.339	3.414	5.256	6.35	1.027	5.4	4.5	2.922	2.356	2.419	2.482	2.503	1.741	1.36
GmCDKD4	4.375	7.767	9.15	5.205	5.568	6.953	6.055	7.363	2.317	7.441	5.239	2.841	2.277	1.675	1.819	4.063	3.216	3.114
GmCDKE1	5.305	3.709	3.013	3.266	5.879	5.955	18.75	9.443	5.699	3.273	5.941	2.496	3.273	2.493	3.588	18.199	19.077	19.921
GmCDKE2	7.384	10.024	11.681	8.999	13.501	10.864	13.806	13.633	15.096	11.352	14.728	8.388	10.573	8.708	9.497	64.166	84.592	70.872
GmCDKE3	0	0.057	0	0.326	0.347	7.052	0.226	1.123	0.033	0.146	0.147	0.063	0	0	0	0.036	0	0
GmCDKE4	5.934	9.941	11.944	9.451	10.542	8.8	11.309	9.619	12.703	10.943	11.236	7.078	7.778	7.561	7.374	47.148	56.056	51.702
GmCDKF1	2.395	3.914	4.693	5.96	5.507	3.575	6.321	6.582	4.455	4.878	7	4.249	4.414	3.877	4.888	16.521	20.347	20.987
GmCDKF2	1.76	2.498	0.942	2.106	2.794	1.651	2.84	2.9	0.948	0.164	0.371	0.293	0.537	0.53	0.457	4.027	4.912	4.348
GmCDKF3	2.566	3.134	3.711	6.08	4.955	4.332	5.168	4.776	9.16	4.028	5.176	3.483	3.894	2.908	3.273	16.63	23.029	20.635
GmCDKF4	1.967	3.355	1.773	2.834	4.335	3.115	6.142	4.101	2.366	3.6	3.649	2.646	2.992	2.406	2.872	5.226	6.612	7.023
GmCDKG1	11.368	10.006	11.062	8.726	15.209	17.158	20.439	24.272	15.522	13.231	17.14	9.451	8.859	7.07	7.373	24.472	21.355	19.493
GmCDKG2	14.006	10.098	9.767	9.739	15.947	16.873	26.238	23.74	23.131	11.541	15.429	8.848	9.207	8.677	8.995	34.436	25.703	23.609
GmCDKG3	5.176	5.704	5.775	5.381	7.864	7.761	11.101	11.252	7.106	6.678	10.195	6.061	7.337	6.017	7.432	18.522	16.393	14.449
GmCDKG4	2.042	1.614	2.055	1.75	3.928	3.715	4.742	6.027	3.762	2.992	5.986	2.871	4.463	3.614	3.811	7.256	4.963	4.126
GmCYCU4-4	2.033	3.964	1.79	4.582	0.146	0.254	5.479	0.92	0	0	0.283	0	0	0	0.077	0	0	0
GmCYCD4-2	0.344	3.71	5.759	1.443	1.765	0.691	2.571	3.568	7.485	6.908	4.372	4.324	3.555	3.929	4.092	0.814	0.227	0.195
GmCYCA3-4	0.566	2.209	2.563	0.787	3.409	2.19	1.028	0.737	0.856	3.678	0.881	0.423	0.041	0.056	0.022	0.019	0	0
GmCYCA2-1	0.23	3.381	5.144	0.851	3.2	3.678	1.221	0.762	0.015	3.362	1.56	0.23	0.298	0.069	0	0.015	0	0
Gene Name	Root	Lateral root	Root tip	Stem	Shoot tip	Leaf	Open flower	Unopen flower	Symbiotic condition nodules	S1	S2	S3	S4	S5	S6	S7	S8	S9
GmCYCA3-3	0.736	7.649	9.317	3.121	12.061	8.15	4.296	2.65	1.021	15.996	5.799	3.134	1.17	0.761	0.436	0.054	0.021	0
GmCYCA1-1	0.542	5.041	5.353	2.675	15.238	12.774	2.553	1.897	0.009	13.243	7.037	1.26	0.732	0.222	0.01	0.085	0	0
GmCYCB2-2	1.122	6.034	6.615	5.371	11.286	9.441	3.494	2.774	0.028	13.039	4.049	0.958	1.058	0.422	0.067	0.043	0.044	0
GmCYCD3-2	2.012	2.689	2.602	4.587	10.116	11.272	4.281	3.191	0.356	12.36	16.566	13.509	15.304	18.793	21.641	0.195	0.01	0.045
GmCYCA3-1	0.137	1.065	2.358	0.531	1.925	1.585	0.388	0.358	0.056	2.961	1.215	0.731	0.255	0.117	0.075	0.01	0	0.01
GmCYCD5-2	0.028	0.68	0.4	1.046	4.718	0.738	0.914	1.316	0.064	1.118	0.582	0.326	0.408	0.169	0.1	0.039	0	0.01
GmCYCA3-2	0.078	1.538	2.103	0.691	3.642	3.178	0.767	0.503	0.022	3.879	1.037	0.569	0.075	0.032	0.048	0	0	0
GmCYCA2-6	2.913	5.495	5.297	5.099	13.349	15.451	4.194	5.229	4.139	11.559	6.132	3.369	2.662	2.226	1.765	1.936	1.875	1.497
GmCYCA3-8	8.317	4.755	6.022	8.681	7.64	10.722	4.034	3.261	0.357	10.954	5.127	2.987	1.105	1.257	0.957	1.429	0.799	0.909
GmCYCH1-2	0.874	2.663	2.873	1.642	4.107	5.7	6.502	10.108	2.947	4.851	6.923	3.142	6.558	4.361	5.935	3.121	1.098	0.93
GmCYCD3-9	0.407	2.195	3.323	25.653	13.15	4.718	6.937	1.884	0.013	1.07	2.872	3.297	2.884	2.681	0.75	0.203	0	0
GmCYCD1-6	0.053	0.052	0	2.677	0.248	1.077	0.103	0.049	0.012	0.043	0.024	0.06	0.035	0	0	0	0	0
GmCYCD3-8	13.451	9.451	10.146	10.132	20.162	5.036	11.788	9.637	1.446	21.245	5.56	2.688	1.64	1.805	1.965	2.229	1.614	1.732
GmCYCT1-8	10.685	10.495	14.587	9.292	18.051	16.076	62.932	27.748	22.046	11.756	17.894	11.998	14.216	11.258	12.354	27.541	19.128	15.676
GmCYCL1-2	6.486	9.298	9.155	5.991	7.65	9.953	7.466	7.34	9.683	8.845	7.613	5.223	4.902	5.125	4.682	18.487	22.413	20.783
GmCYCT1-6	8.086	15.226	17.871	11.663	17.568	13.944	13.4	14.223	13.844	15.721	18.036	13.959	15.335	12.54	10.932	26.168	23.752	19.45
GmCYCD3-10	3.497	10.479	5.115	10.367	57.095	92.75	14.992	9.365	0.809	27.624	25.103	9.067	4.064	3.165	1.462	0.492	0.014	0.016
GmCYCD1-8	0.716	0.168	0.321	1.187	7.581	6.316	1.153	1.711	1.959	3.452	2.463	0.633	0.17	0.109	0.14	0.053	0	0
GmCYCT1-7	1.097	2.121	2.421	1.451	2.953	2.994	3.271	3.764	3.746	3.226	4.97	2.603	3.208	2.336	2.554	7.89	6.325	4.942
GmCYCD4-1	0.696	7.249	12.417	2.438	12.876	1.592	5.098	4.591	3.492	5.437	4.835	5.255	4.248	6.255	6.35	3.026	0.233	0.503
GmCYCD2-2	1.937	9.957	12.52	2.283	11.707	6.429	12.052	9.741	2.85	18.009	12.308	9.649	10.949	8.112	5.016	13.135	17.408	11.122
GmCYCD1-2	1.261	3.521	2.083	31.349	5.878	10.222	3.286	5.018	1.039	3.09	20.18	13.718	13.597	8.753	3.792	0.331	0.029	0.024
GmCYCB1-1	3.14	21.158	22.297	10.231	35.655	35.703	6.643	6.108	0.269	32.272	7.718	1.993	1.614	0.771	0.258	0.221	0.073	0.219
GmCYCSDS	0.006	0.014	0.043	0.006	0.295	0.015	0.127	0.136	0.029	0.117	0.094	0.014	0.044	0.028	0.03	0.067	0.028	0.081
GmCYCU2-1	0.949	2.606	3.077	2.641	2.353	3.724	2.245	2.706	4.014	2.507	2.471	1.135	1.193	0.872	0.862	0.249	0.176	0.147
GmCYCD6-4	0.015	0	0	0.059	0.027	0.128	0.007	0.165	0	0.119	0.019	0.01	0.013	0	0	0.03	0.015	0
GmCYCD6-3	0.098	0.123	0.078	0.273	4.411	11.937	4.167	5.075	0.079	7.792	3.713	0.846	0.496	0.324	0.126	0.067	0	0
GmCYCD6-2	0.145	0.887	0.391	0.158	2.798	1.232	0.26	0.251	0.016	0.251	0.316	0.153	0.132	0.167	0.117	0.018	0	0
GmCYCD1-5	0.628	2.134	3.551	1.472	7.565	1.748	2.195	4.701	1.942	5.134	3.668	2.631	2.387	3.258	7.738	0.412	0.09	0.046
GmCYCL1-1	13.45	14.631	13.707	10.946	19.32	20.436	20.39	20.536	14.819	24.017	21.309	13.698	13.874	12.504	12.781	35.694	33.659	24.448
GmCYCD3-5	1.613	2.302	2.115	3.617	32.362	75.659	11.442	8.318	0.567	37.494	29.539	12.231	5.812	4.388	2.632	0.15	0	0
GmCYCT1-3	6.482	11.295	13.426	9.341	15.929	17.028	23.441	23.299	12.581	11.714	14.903	10.292	10.373	8.416	9.595	27.063	19.686	15.416
GmCYCT1-2	3.356	3.015	3.281	4.191	5.524	8.978	7.778	7.58	6.019	3.629	4.947	3.425	3.827	3.558	3.478	12.469	13.163	9.031
GmCYCC1-1	11.575	14.344	15.19	12.355	12.81	12.37	13.328	14.385	19.055	12.143	12.144	7.275	8.043	7.294	7.682	25.29	35.398	36.034
GmCYCB3-1	1.194	6.743	7.868	3.171	10.363	8.695	2.462	1.554	0.418	8.562	3.564	1.058	0.383	0.182	0.082	0.513	0.244	0.29
GmCYCA2-4	1.174	5.866	4.457	1.764	5.796	6.635	2.509	2.131	0.337	3.98	1.575	0.344	0.334	0.129	0.083	0.043	0	0
GmCYCD1-4	5.883	9.036	2.345	24.732	13.346	14.302	5.808	8.897	4.461	1.021	0.714	0.799	0.735	0.799	0.21	0.107	0	0.012
GmCYCD2-3	2.469	10.521	14.499	4.017	3.716	1.344	1.793	2.522	5.858	3.844	5.094	5.681	4.403	4.939	3.923	0.241	0.179	0.104
GmCYCD7-1	0	0	0	0.052	0.013	1.363	0.092	0.709	0	0	0	0	0	0.009	0.01	0	0	0
GmCYCD1-1	1.129	1.665	1.238	9.188	5.036	1.681	1.258	1.211	0.137	1.583	3.665	2.527	2.327	1.479	1.135	0.293	0.122	0.057
GmCYCB2-1	6.05	20.305	23.745	20.01	21.777	22.573	6.645	9.31	9.407	20.074	7.528	3.588	3.097	1.52	0.892	0.155	0.015	0.015
GmCYCD2-1	1.214	7.78	9.441	4.175	5.868	3.038	3.78	3.673	1.068	14.024	4.668	3.884	3.169	2.586	1.826	5.234	4.632	3.358
GmCYCD5-1	0.122	1.578	1.381	0.229	0.047	0.757	0.359	0.26	0.021	0.026	0.156	0.014	0.028	0.007	0	0.011	0	0
GmCYCU3-1	0.699	7.785	4.687	1.89	3.737	0.278	1.402	0.697	1.179	1.082	0.414	0.34	0.423	0.2	0.196	0.071	0.109	0.102
GmCYCD3-1	0.172	0.188	0.055	0.589	4.325	1.438	2.756	1.388	0.028	2.49	1.138	0.893	0.785	0.519	0.406	0	0.012	0
GmCYCT1-5	6.178	5.016	4.756	5.459	7.519	10.267	9.307	8.612	8.524	5.723	6.699	4.528	4.49	4.268	4.016	18.264	18.629	16.136
GmCYCD6-7	0.055	0.068	0.005	2.349	0.049	1.866	0.184	0.249	0	0.229	2.323	1.839	0.998	0.746	0.201	0.019	0	0
GmCYCA2-3	0.896	5.171	5.595	3.386	11.634	8.262	2.452	2.235	0.168	5.42	2.823	0.983	0.855	0.336	0.084	0.092	0.021	0
GmCYCT1-1	12.683	17.368	19.317	14.984	19.726	21.182	22.631	19.47	20.999	18.712	19.489	11.549	11.587	10.78	10.716	36.835	36.351	31.384
GmCYCU4-2	0.535	3.268	3.052	1.839	0.512	0.487	2.706	11.055	0.022	1.672	0.221	0.616	0.617	0.759	0.851	0	0	0
GmCYCB2-4	5.189	23.989	28.589	15.937	21.85	21.605	5.92	6.042	33.382	21.262	9.139	2.654	2.335	1.135	0.382	0.153	0.038	0.011
GmCYCD3-6	0.094	0.137	0.137	0.799	3.634	3.492	6.973	2.073	0.09	5.678	2.22	0.95	0.488	0.423	0.418	0.088	0.077	0
GmCYCD5-4	0.279	3.511	3.953	0.479	0.171	1.213	0.422	0.398	0	0.285	0.208	0.039	0.226	0.113	0.111	0.02	0	0.02
GmCYCU3-3	0.245	0.533	0.658	5.142	4.15	6.471	2.463	6.626	0	2.197	0.938	1.443	0.739	1.018	0.666	0.905	1.301	1.674
GmCYCT1-4	1.505	1.573	2.008	1.446	1.845	1.694	3.458	3.858	3.213	1.49	3.041	1.662	2.084	2.058	2.253	1.268	1.192	0.966
GmCYCU4-3	1.269	21.735	30.886	9.621	3.981	2.203	4.948	25.603	0.02	6.409	3.049	0.977	0.264	0.299	0.059	0.061	0.088	0.168
GmCYCA1-3	0.502	4.565	4.659	2.191	9.235	8.308	2.712	2.347	0.027	8.617	3.395	0.849	0.614	0.223	0.009	0.031	0.013	0
GmCYCD6-6	0.625	2.576	1.837	4.702	11.453	20.077	3.573	3.18	0.022	7.748	5.775	1.888	1.754	1.175	0.798	0.2	0	0.017
GmCYCB1-6	0	0	0.028	0.068	0.046	0.066	0.074	0.271	0	0.24	0.087	0.021	0.122	0.023	0	0	0	0
GmCYCD6-5	0.152	0.147	0.06	2.626	0.387	0.252	0.102	0.362	0.028	0.521	0.764	0.271	0.374	0.243	0.077	0.021	0	0
GmCYCU2-2	0.102	0.119	0.039	0.917	0.471	12.642	0.289	0.833	0.313	0.236	2.063	0.727	0.224	0.285	0.078	0.342	0.516	0.457
GmCYCD3-3	21.148	5.508	6.664	30.809	18.972	10.556	6.04	5.71	8.013	12.985	8.231	5.667	3.759	3.449	2.766	5.023	2.806	2.732
GmCYCD1-3	0.487	0.679	0.169	13.318	1.756	1.518	0.499	0.355	0.026	0.024	0.356	0.073	0.082	0	0	0.014	0	0
GmCYCB1-7	6.813	28.099	33.148	24.534	57.395	53.784	14.42	11.518	0.332	48.035	11.621	3.756	3.095	0.913	0.123	0.135	0	0.015
GmCYCD4-4	1.132	7.504	9.701	1.359	7.662	0.696	2.233	1.556	3.858	5.233	6.013	5.467	3.697	6.176	6.306	4.139	1.945	1.951
GmCYCA2-5	0.706	2.862	2.074	3.064	6.639	13.16	1.721	1.782	0.037	3.178	1.468	0.531	0.284	0.098	0.069	0.09	0.028	0.011
GmCYCA3-7	12.407	5.546	6.734	5.642	9.218	8.968	9.899	3.841	13.965	8.935	5.24	3.527	1.663	1.653	1.632	3.297	2.602	2.813
GmCYCA1-4	0.293	5.088	6.552	3.005	9.912	6.322	1.87	1.699	0	5.78	4.181	1.069	1.24	0.408	0.044	0.048	0	0
GmCYCJ18	0.095	1.284	2.583	0.704	0.908	0.111	1.075	0.975	0.672	1.869	1.388	1.054	1.392	1.487	1.24	3.105	2.942	3.07
GmCYCD3-7	0.145	1.172	2.757	32.999	2.073	2.696	0.723	0.586	0.068	0.477	1.713	1.311	0.994	0.469	0.096	0	0	0
GmCYCD7-3	0	0	0	0.013	0.071	0.146	0.09	0.175	0	0.153	0.039	0.059	0.01	0.013	0.049	0.041	0	0
GmCYCB2-3	2.561	13.029	14.31	7.713	16.976	14.476	5.095	4.065	0.094	20.462	4.394	3.8	3.962	1.916	1.229	0.239	0.042	0.074
GmCYCH1-1	15.179	27.002	30.061	19.753	21.821	16.512	25.364	26.478	15	21.977	18.275	12.832	16.754	11.175	9.967	14.628	16.475	11.51
GmCYCA3-6	0.496	1.194	1.868	0.522	0.952	0.981	0.411	0.74	0.016	0.974	0.699	0.519	0.267	0.226	0.163	0.026	0	0
GmCYCA1-2	0.583	6.295	6.714	6.031	17.781	18.88	3.06	2.229	0.031	16.751	11.864	2.523	1.009	0.473	0.019	0.081	0	0.016
GmCYCD3-4	1.339	6.652	4.768	3.201	32.424	39.928	16.458	18.172	0.029	44.737	48.541	36.714	31.149	38.514	27.157	0.6	0.062	0.06
GmCYCD6-1	0.255	1.243	0.446	0.86	9.599	6.651	1.395	1.187	0	2.914	1.933	0.514	0.366	0.273	0.196	0.131	0	0
GmCYCA2-2	0.622	4.017	4.911	2.051	7.563	6.392	1.807	1.18	0.108	7.706	3.889	0.831	0.566	0.249	0.062	0.022	0	0.011
GmCYCD4-3	0.739	8.726	4.469	0.515	1.075	0.425	1.219	2.479	0.87	4.538	1.339	1.498	1.277	1.347	1.459	0.682	0.153	0.122
GmCYCD5-3	1.308	1.387	0.494	2.383	3.574	3.192	1.668	2.406	0.429	2.352	2.322	1.486	1.726	0.918	0.573	0.24	0.021	0.04
GmCYCA3-5	0.604	8.517	11.702	2.149	5.194	3.393	1.357	0.912	0.19	7.013	2.895	1.829	0.251	0.262	0.263	0.048	0	0
GmCYCB1-2	5.876	34.294	39.04	21.289	40.091	30.174	8.055	7.034	0.473	42.748	11.665	2.804	2.683	0.975	0.114	0.116	0.04	0.012
GmCYCU1-1	8.448	24.677	13.84	28.268	13.028	16.759	12.748	15.077	3.583	10.007	5.608	5.853	5.001	4.264	6.317	12.802	10.589	10.736
GmCYCB1-4	0.009	0.377	0.327	0.101	0.474	0.304	0.08	0.489	0.075	0.252	0.105	0.057	0.008	0.012	0.009	0.018	0	0
GmCYCB1-5	0.143	0.824	0.499	0.238	0.814	0.653	0.418	0.98	0.094	1.104	0.589	0	0.04	0	0.028	0.137	0.048	0
GmCYCD7-2	0	0	0	0.009	0.018	0.567	0.019	0.013	0	0	0	0	0	0.023	0	0.013	0	0
GmCYCU4-1	1.407	12.891	18.637	11.744	3.715	7.417	35.372	36.346	0.432	4.701	3.517	2.154	2.387	2.786	2.725	0.622	0.171	0.031
GmCYCB1-3	0.059	0.375	0.103	0.191	0.35	0.259	0.185	0.625	0	0.203	0.279	0.283	0.103	0.034	0.06	0	0	0.014
GmCYCU3-2	1.011	19.902	9.863	6.686	5.238	1.651	3.56	2.188	0.63	1.499	1.372	1.889	0.721	0.525	0.292	0	0	0
GmCYCB1-8	5.062	31.347	34.388	16.955	38.079	37.842	7.985	6.919	0.242	36.917	12.27	3.097	2.93	1.068	0.265	0.124	0.013	0
GmCYCB1-9	0.198	0.244	0.203	0.124	0.264	0.138	0.482	0.857	0.084	0.374	0.419	0.178	0.339	0.264	0.363	0.086	0.014	0
GmCYCU1-2	4.831	15.576	11.49	19.274	7.768	9.118	3.198	5.381	1.385	6.451	3.461	4.087	3.424	3.119	2.805	6.565	3.813	6.026
GmCYCU1-3	0.136	0.758	0.18	0.336	0	0.124	0.027	0.164	0	0.032	0.032	0.032	0.076	0.015	0.165	0.161	0.023	0.027
GmCYCC1-2	6.171	11.172	10.089	8.137	7.416	7.067	8.511	8.672	15.022	9.481	8.669	5.273	5.372	4.781	5.33	18.821	24.692	21.848
GmCYCU4-5	4.534	7.898	9.717	26.762	3.904	5.638	2.557	5.56	1.634	3.69	3.283	1.575	0.673	0.25	0.188	0	0	0
GmCYCD2-4	0.658	10.347	19.445	2.155	2.98	1.584	1.38	1.536	0.403	1.421	0.592	0.418	0.25	0.354	0.475	0.056	0	0
GmCYCD1-7	12.486	10.722	12.486	33.7	6.435	18.827	2.922	8.273	2.438	4.464	3.309	2.383	1.607	1.085	0.752	0.879	0.062	0.232
